# Supplementary material for: Facile Preparation of Magnetic COF-on-COF for Rapid Adsorption and Determination of Sulforaphane from Cruciferous Vegetables
Source: Foods. 2024 Jan 26;13(3):409. doi: 10.3390/foods13030409 (PMC10855713; doi:10.3390/foods13030409)
Supplement: Supplementary file 1 [file foods-13-00409-s001.zip]

Archive with 1 entries (1 files):
- foods-2830889-supplementary.pdf
